# Supplementary material for: Ophiostomatoid fungi synergize attraction of the Eurasian spruce bark beetle, Ips typographus to its aggregation pheromone in field traps
Source: Front Microbiol. 2022 Sep 20;13:980251. doi: 10.3389/fmicb.2022.980251 (PMC9530181; doi:10.3389/fmicb.2022.980251)
Supplement: Supplementary file 1 [file Table_1.xlsx]

## Sheet: Sheet1
Table S1: Absolute catches of I. typographus in live fungal culture lures during 2019 and 2020
Treatments	Mean		SD		Min		Max
	2019	2020	2019	2020	2019	2020	2019	2020
agar+pheromone	197	67	303	43	1	24	757	131
pheromone	124	67	204	26	3	31	609	102
Ep H+pheromone	145	72	205	23	2	35	638	103
Ep L+pheromone	402	83	1004	28	8	45	3074	127
Le H+pheromone	193	81	301	15	6	50	947	102
Le L+pheromone	94	52	88	17	12	29	218	87
Gp H+pheromone	202	71	371	21	6	36	1167	101
Gp L+pheromone	207	50	272	17	7	24	754	78
Mean- mean of absolute beetle catches (counts); SD – standard deviation; Min and Max- minimum and maximum absolute catches in the respective treatment
