# Supplementary material for: Ophiostomatoid fungi synergize attraction of the Eurasian spruce bark beetle, Ips typographus to its aggregation pheromone in field traps
Source: Front Microbiol. 2022 Sep 20;13:980251. doi: 10.3389/fmicb.2022.980251 (PMC9530181; doi:10.3389/fmicb.2022.980251)
Supplement: Supplementary file 2 [file Table_2.xlsx]

## Sheet: Sheet1
Table S2: Relative catches of I. typographus in live fungal culture lures during 2019 and 2020
Treatments	% Mean		SD		Min		Max
	2019	2020	2019	2020	2019	2020	2019	2020
agar+pheromone	10	12	8	6	2	6	27	19
pheromone	6	12	3	2	1	9	11	17
Ep H+pheromone	12	14	7	4	3	8	26	20
Ep L+pheromone	16	15	10	2	7	11	38	18
Le H+pheromone	15	15	6	3	8	13	24	21
Le L+pheromone	13	10	6	2	3	8	22	15
Gp H+pheromone	14	13	10	2	5	10	38	16
Gp L+pheromone	14	9	8	2	2	6	26	12
% mean-mean of the relative proportion of beetles per rotation; SD- standard deviation; Min and Max- minimum and maximum relative catches in the respective treatment
