# Supplementary material for: Ophiostomatoid fungi synergize attraction of the Eurasian spruce bark beetle, Ips typographus to its aggregation pheromone in field traps
Source: Front Microbiol. 2022 Sep 20;13:980251. doi: 10.3389/fmicb.2022.980251 (PMC9530181; doi:10.3389/fmicb.2022.980251)
Supplement: Supplementary file 3 [file Table_3.xlsx]

## Sheet: Sheet1
Table S3: ANOVA table showing the results of main effects on the relative catches of I. typographus for the linear mixed effect model log(Relative catches) ~ Baits + (1|Year).
	numDf	denDf	F value	Pr(>F)$
Intercept	1	135	916.46	<.0001
Baits	7	135	2.87	0.0079
numDf- numerator degrees of freedom; denDf- denominator degrees of freedom; Pr(>F)- P value for the F statistic; $The mean difference is significant at 0.05.
