# Supplementary material for: Ophiostomatoid fungi synergize attraction of the Eurasian spruce bark beetle, Ips typographus to its aggregation pheromone in field traps
Source: Front Microbiol. 2022 Sep 20;13:980251. doi: 10.3389/fmicb.2022.980251 (PMC9530181; doi:10.3389/fmicb.2022.980251)
Supplement: Supplementary file 4 [file Table_4.xlsx]

## Sheet: Sheet1
Table S4: Absolute catches of I. typographus in synthetic VOCs dispensers with pheromones
Treatments	Mean	SD	Min	Max
pheromone	107	40	44	154
Mix H + pheromone	94	37	42	153
Mix M + pheromone	109	56	42	200
Mix L + pheromone	126	52	70	211
Mean- mean of absolute beetle catches (counts); SD- standard deviation; Min and Max- minimum and maximum absolute catches in the respective treatment
Synthetic mixture: 3-methyl-1-butanol, 2-methyl-1-butanol, 3-methyl-1-butyl acetate, 2-phenylethanol, 2-methyl-1-butyl acetate, 2-phenylethyl acetate in ratio 1:1:1:1:1:1 (v/v)
