# Supplementary material for: Ophiostomatoid fungi synergize attraction of the Eurasian spruce bark beetle, Ips typographus to its aggregation pheromone in field traps
Source: Front Microbiol. 2022 Sep 20;13:980251. doi: 10.3389/fmicb.2022.980251 (PMC9530181; doi:10.3389/fmicb.2022.980251)
Supplement: Supplementary file 5 [file Table_5.xlsx]

## Sheet: Sheet1
Table S5: ANOVA table for the statistical model log(Relative catches) ~ Treatment for catches in synthetic VOCs dispensers with pheromones.
	Df	Sum Sq	Mean Sq	F value	Pr(>F)
Treatment	3	0.34314	0.11438	3.2982	0.03482
Df- degrees of freedom; Sum Sq- Sum of squares; Mean Sq-mean square; F value (F-test); Pr(>F)- P value for the F statistic
