# Supplementary material for: Ophiostomatoid fungi synergize attraction of the Eurasian spruce bark beetle, Ips typographus to its aggregation pheromone in field traps
Source: Front Microbiol. 2022 Sep 20;13:980251. doi: 10.3389/fmicb.2022.980251 (PMC9530181; doi:10.3389/fmicb.2022.980251)
Supplement: Supplementary file 6 [file Table_6.xlsx]

## Sheet: Sheet1
Table S6: Treatment contrasts table for the statistical model log (Relative catches) ~ Treatment for catches in synthetic VOCs dispensers with pheromones.
	Estimate	Std. Error	t value	Pr(>|t|)
Pheromone (Intercept)	3.18545	0.06584	48.382	<2e-16
Mix L+pheromone	0.16586	0.09311	1.781	0.0857
Mix M+pheromone	-0.02983	0.09311	-0.32	0.751
Mix H+pheromone	-0.12063	0.09311	-1.296	0.2057
Pr(>|t|)- P value for t statistic
