# Supplementary material for: Ophiostomatoid fungi synergize attraction of the Eurasian spruce bark beetle, Ips typographus to its aggregation pheromone in field traps
Source: Front Microbiol. 2022 Sep 20;13:980251. doi: 10.3389/fmicb.2022.980251 (PMC9530181; doi:10.3389/fmicb.2022.980251)
Supplement: Supplementary file 7 [file Table_7.xlsx]

## Sheet: Sheet1
Table S7: Relative catches of I. typographus in synthetic VOCs dispensers with pheromones.
Treatments	% Mean	SD	Min	Max
pheromone	25	5	19	35
Mix H+pheromone	22	5	18	33
Mix M+pheromone	24	4	19	32
Mix L+pheromone	29	4	21	33
% mean-mean of the relative proportion of beetles per rotation; SD- standard deviation; Min and Max- minimum and maximum relative catches in the respective treatment
