# Supplementary material for: Ophiostomatoid fungi synergize attraction of the Eurasian spruce bark beetle, Ips typographus to its aggregation pheromone in field traps
Source: Front Microbiol. 2022 Sep 20;13:980251. doi: 10.3389/fmicb.2022.980251 (PMC9530181; doi:10.3389/fmicb.2022.980251)
Supplement: Supplementary file 8 [file Table_8.xlsx]

## Sheet: Sheet1
Table S8: Absolute catches of I. typographus in synthetic VOCs dispensers without pheromones.
Treatments	Mean	SD	Min	Max
empty trap	0	1	0	2
Mix H	2	3	0	6
Mix M	0	0	0	0
Mix L	0	0	0	0
Mean- mean of absolute beetle catches (counts); SD- standard deviation; Min and Max- minimum and maximum absolute catches in the respective treatment
