# Supplementary material for: Ophiostomatoid fungi synergize attraction of the Eurasian spruce bark beetle, Ips typographus to its aggregation pheromone in field traps
Source: Front Microbiol. 2022 Sep 20;13:980251. doi: 10.3389/fmicb.2022.980251 (PMC9530181; doi:10.3389/fmicb.2022.980251)
Supplement: Supplementary file 9 [file Table_9.xlsx]

## Sheet: Sheet1
Table S9: Relative catches of I. typographus in synthetic VOCs dispensers without pheromones
Treatments	% Mean	SD	Min	Max
empty trap	0	0	0	0
Mix H	1	1	0	3
Mix M	0	0	0	0
Mix L	0	0	0	0
% mean-mean of the relative proportion of beetles per rotation; SD- standard deviation; Min and Max- minimum and maximum relative catches in the respective treatment
